# Supplementary material for: Evaluation of Intradermal PRRSV MLV Vaccination of Suckling Piglets on Health and Performance Parameters under Field Conditions
Source: Animals (Basel). 2022 Dec 23;13(1):61. doi: 10.3390/ani13010061 (PMC9817773; doi:10.3390/ani13010061)
Supplement: Supplementary file 1 [file animals-13-00061-s001.zip]

Archive with 1 entries (1 files):
- animals-2055929-Supplementary File S1.pdf
